# Supplementary material for: Considering the Role of Behavioural Fatigue in the COVID-19 Lockdown Debates in Great Britain: A Retrospective Analysis of a National Survey Assessing the Relationships between Capability, Opportunity, Motivation, and Behaviour
Source: Behav Sci (Basel). 2024 Sep 23;14(9):852. doi: 10.3390/bs14090852 (PMC11428509; doi:10.3390/bs14090852)
Supplement: Supplementary file 1 [file behavsci-14-00852-s001.zip]

Archive with 1 entries (1 files):
- behavsci-3142676-supplementary.pdf
